# Supplementary material for: The 3-Year Effect of the Mediterranean Diet Intervention on Inflammatory Biomarkers Related to Cardiovascular Disease
Source: Biomedicines. 2021 Jul 22;9(8):862. doi: 10.3390/biomedicines9080862 (PMC8389558; doi:10.3390/biomedicines9080862)
Supplement: Supplementary file 1 [file biomedicines-09-00862-s001.zip]

Archive with 1 entries (1 files):
- biomedicines-1240195-supplementary.pdf
